# Supplementary material for: Antiviral activities of extremophilic actinomycetes extracts from Kazakhstan’s unique ecosystems against influenza viruses and paramyxoviruses
Source: Virol J. 2019 Dec 2;16:150. doi: 10.1186/s12985-019-1254-1 (PMC6889349; doi:10.1186/s12985-019-1254-1)
Supplement: Supplementary file 4 — Additional file 4: Table S1. Kruskal-Wallis equality-of-populations rank test on the dose of actinomycetes preparations inducing 50% lysis/death of erythrocytes/chicken fibroblasts /chicken embryos (ТC50 mean value, mg/ml). [file 12985_2019_1254_MOESM4_ESM.csv]

Strain number	STATA output on 50 % lysis of erythrocytes	STATA output on 50 % death of chicken fibroblasts	STATA output on 50 % death of chicken embryos
192	chi-squared = 4.857 with 5 d.f.	chi-squared = 4.429 with 5 d.f.	chi-squared = 4.286 with 5 d.f.
	probability = 0.4336	probability = 0.4895	probability = 0.5091
	chi-squared with ties = 5.000 with 5 d.f.	chi-squared with ties = 5.000 with 5 d.f.	chi-squared with ties = 5.000 with 5 d.f.
	probability = 0.4159	probability = 0.4159	probability = 0.4159
340	chi-squared = 5.000 with 5 d.f.	chi-squared = 4.857 with 5 d.f.	chi-squared = 4.429 with 5 d.f.
	probability = 0.4159	probability = 0.4336	probability = 0.4895
	chi-squared with ties = 5.000 with 5 d.f.	chi-squared with ties = 5.000 with 5 d.f.	chi-squared with ties = 5.000 with 5 d.f.
	probability = 0.4159	probability = 0.4159	probability = 0.4159
362	chi-squared = 5.000 with 5 d.f.	chi-squared = 5.000 with 5 d.f.	chi-squared = 4.286 with 5 d.f.
	probability = 0.4159	probability = 0.4159	probability = 0.5091
	chi-squared with ties = 5.000 with 5 d.f.	chi-squared with ties = 5.000 with 5 d.f.	chi-squared with ties = 5.000 with 5 d.f.
	probability = 0.4159	probability = 0.4159	probability = 0.4159
522	chi-squared = 4.857 with 5 d.f.	chi-squared = 4.429 with 5 d.f.	chi-squared = 3.571 with 5 d.f.
	probability = 0.4336	probability = 0.4895	probability = 0.6126
	chi-squared with ties = 5.000 with 5 d.f.	chi-squared with ties = 5.000 with 5 d.f.	chi-squared with ties = 5.000 with 5 d.f.
	probability = 0.4159	probability = 0.4159	probability = 0.4159
525	chi-squared = 5.000 with 5 d.f.	chi-squared = 4.857 with 5 d.f.	chi-squared = 4.429 with 5 d.f.
	probability = 0.4159	probability = 0.4336	probability = 0.4895
	chi-squared with ties = 5.000 with 5 d.f.	chi-squared with ties = 5.000 with 5 d.f.	chi-squared with ties = 5.000 with 5 d.f.
	probability = 0.4159	probability = 0.4159	probability = 0.4159
